# Supplementary material for: Enhanced Bioactivity of Tailor-Made Glycolipid Enriched Manuka Honey
Source: Int J Mol Sci. 2022 Oct 10;23(19):12031. doi: 10.3390/ijms231912031 (PMC9570014; doi:10.3390/ijms231912031)
Supplement: Supplementary file 1 [file ijms-23-12031-s001.zip]

Archive with 1 entries (1 files):
- ijms-1816264-supplementary.pdf
